# Supplementary material for: The cryo-EM structure of the human ERAD retrotranslocation complex
Source: Sci Adv. 2023 Oct 13;9(41):eadi5656. doi: 10.1126/sciadv.adi5656 (PMC10575581; doi:10.1126/sciadv.adi5656)
Supplement: Supplementary file 2 — Movie S1 [file sciadv.adi5656_movie_s1.zip]

Archive with 1 entries (1 files):
- adi5656_Movie_S1.mp4
